# Supplementary material for: Training Plan for the Continuity of Non-Presential Education in Six Peruvian Universities during COVID-19
Source: Int J Environ Res Public Health. 2022 Jan 29;19(3):1562. doi: 10.3390/ijerph19031562 (PMC8835666; doi:10.3390/ijerph19031562)
Supplement: Supplementary file 1 [file ijerph-19-01562-s001.zip]

Archive with 2 entries (2 files):
- Table S1. Needs identified by dimension to address non-presential education.pdf
- Table S2. Training plan list of programmes and courses.pdf
